# Supplementary material for: Online case-based learning in medical education: a scoping review
Source: BMC Med Educ. 2023 Aug 9;23:564. doi: 10.1186/s12909-023-04520-w (PMC10413534; doi:10.1186/s12909-023-04520-w)
Supplement: Supplementary file 1 — Additional file 1: Supplementary file 1. Summary of included studies. [file 12909_2023_4520_MOESM1_ESM.xlsx]

## Sheet: Sheet1
Supplementary file 1. Summary of included studies
Article citation	Date of publication	Country of Origin	Date and duration of study	Aims and Objectives of the study	Sample size	Control group	Study Methodology	Learning Theories and Frameworks	Program	Population	CBL online application	Perception	Grade Outcomes	Limitations	Key recommendations
Finlayson AE, Baraco A, Cronin N, Johnson O, Little S, Nuur A, Tanasie D, Leather A. An international, case-based, distance-learning collaboration between the UK and Somaliland using a real-time clinical education website. J Telemed Telecare. 2010;16(4): 181-4.	May 2010	United Kingdom and Somaliland	Start December 12 2008, unknown finnish date	To address the need articulated in the UK government’s report from Lord Crisp for a greater contribution of NHS staff to the health care of developing countries. The present paper describes the assessment of the pilot phase of the online education.	Difficult to understand. North-South had 4 UK doctors, 95 SL students; South-North - 40 UK students, ? SL interns. Pilot was 16 UK students.	None	Focus groups and surveys: Online group teaching, website shares case info through streamed video and instant messaging, variable group/tutor numbers, survey of UK student satisfaction only. This was a pilot study testing a website to recreate bedside clinical teaching between UK and SL. Testing to see if interactive website is more effective for distance-learning than emails.	None.	Kings College London, Oxford and Somaliland Medical Schools	North-South: 4 doctors, 95 medical students; South-North: 40 4th yr medical students, ? Somaliland interns	Students upload case material for a distant doctor to collate, gather supplemental material and then present to the group using a website that can share images supported by instant messaging.	Students found website easy to use, superior for learning compared to email, cases enhanced learning, and were well taught by tutors, but that a clearer tutorial format was needed.	No student performance outcomes measured.	Pilot study with small numbers. Difficult to understand how students worked in groups. Student and interns surveyed but only reported student satisfaction. No outcome data.	Conclusions: Feedback demonstrated successful collaboration, benefit, and strengthened partnerships between UK and Somaliland. Insufficient detail to impact educational practice as no feedback from students in Somaliland and results do not meet the study aim. No participant numbers or confidence intervals were reported.
Worm BS, Jensen K. Does peer learning or higher levels of e-learning improve learning abilities? A randomized controlled trial. Med Educ Online. 2013;18: 21877.	Nov 2013	Denmark	Unknown	To compare different levels of e-learning to verify if an improvement in levels does in fact improve learning ability. The second aim was to evaluate if the social aspect would improve learning outcome.	n = 120 consisting of 6 groups of 20 students	1a) cases, level 1 IT, 1b) cases, level 2 IT, 1c) cases, level 2 IT+social, 2a) text, level 1 IT, 2b) text, level 2 IT, 2c) text, level 2 IT+social *Social = pre and post test scores visible, internal mails, blog forum.	Random control trial. Pre and post test to determine learning, post survey to determine student satisfaction	Effectiveness of learning using different materials aligned with Bloom's taxonomy (case vs text) and different level of eInteractivity (case/text, +video,+ video + social) and effect of peer learning.	Danish Medical Program, Head Injury GCS in ED	Years 3 and 4	Although in small groups some students did work independently, social groups did group work by sending emails and blog. Students accessed material online independently (module or text with varying levels of materials).	Students in the social group reported increased satisfaction with learning.	Higher level eMaterials enhanced learning in pre and post test results. Group 1 (eCases) Level 1 66% vs Level 2 70%, Group 2 (eText) Level 1 43% vs 48%.	Small numbers, one subject (head injury), modified online CBL using eCases.	Conclusions: While social interaction in web forums increased student satisfaction, learning ability did not change. Both technology and e-Cases improved learning but took more time to develop. "Our study does not compare development costs to learning potential, but in this case the development time used by the teachers creating the theoretical part of the e-learning was roughly 50% longer when c…
Turk B, Ertl S, Wong G. Does case-based blended-learning expedite the transfer of declarative knowledge to procedural knowledge in practice?. BMC Med Educ. 2019;19: 447.	Dec 2019	Austria	2013 and 2015	Reform CBL to eCBL to create a framework in which medical students may better acquire practical applicable procedural knowledge and clinical reasoning skills, measurable through OSCE scores and testing.	Total n = 1886. Control group (no CBL) n= 619, Intervention groups in 2015 n = 624, and in 2016 n = 643.	Yes (n = 619)	Case-based blended learning (CBBL) three tier approach: text base learning, eCBL cases generated from hospital, simulated patient seminar. CBL bridging theory to practice and fostering transfer from declarative to procedural knowledge (clinical reasoning): information theory three cornerstones; activation of prior knowledge, specificity of encoding, elaboration of knowledge: learning benefit from…	None	Medical University of Vienna	Fourth year students	eCases generated from the local hospital	None	OSCE scores: 2013 pre-intervention 18.76, 2015 post-intervention 19.78, 2016 post-intervention 20.29	OSCE scores not a normal distribution thus large effect size needed for significance (ceiling effect), different exams/examiners across years, only one subject area (clinical psychiatry), may cost more to run this curriculum as well as time and workload.	Conclusions: CBBL is an effective tool in improving performance outcomes in OSCE and may provide a sustainable ePlatform in many fields of medicine in the future. However, this is the first study to examine eCBBL effect on OSCE results and more studies are needed to examine generalizability. There was also a lack of description of the eCBBL online program, group size, social learning component, a…
Pasarica M, Kay D. Teaching lifestyle medicine competencies in undergraduate medical education: active collaborative intervention for students at multiple locations. Adv Physiol Educ. 2020; 44(3), 488–495.	June 2020	USA	1X per week (2 hr group session) for 12 weeks in 8-12 different locations, 2020	1) design feasible active collaborative educational approaches to teach three of the newly described LM competencies to students at multiple locations; and 2) determine whether a mixed, flexible, instructional delivery approach impacts students’ learning and perception of confidence in LM.	Approach A was synchronously delivered to 27 students, 7 at distant sites participating virtually (26%) and 21 at local sites participating face to face. Approach B was synchronously delivered to 31 students, 7 at distant sides, and 21 at local sites participating virtually (n 28, 90%), with only 3 students from the local sites participating face to face.	None	Mixed method. Quantitative OSCE and perception	The curriculum was assessed based on the Kirkpatrick pyramid.	Lifestyle Medicine Curriculum at University of Central Florida College of Medicine, Orlando Florida. Internal/Family Medicine Clerkship	Curriculum for third-year clerkship medical students (in a 4-yr curriculum)	The educational intervention had two parts and was delivered using two approaches. Both approaches had the same content and objectives. Part 1 was an asynchronous module delivered online. Part 2 was a synchronous session delivered in 2 h of curricular time. Participation for part 1 was face to face (74% students) or virtual (26% students). Participation for part 2 was face to face (10% students) …	Most students (26 of 27) agreed and strongly agreed that the SLM was valuable as an educational tool to increase their ability to prescribe lifestyle advice to patients with common medical conditions. Confidence with setting lifestyle change goals for improving the outcomes of lifestyle interventions with approach A [1.1 points (SD 0.9)] versus approach B [0.9 points (SD 1.1)]. Students who were …	The performance of the students at the observed structured clinical examination using a standardized patient presenting with a chronic condition that warranted a LM intervention was similar, as showed by an average performance score of 33.2 points (SD 10.6) in approach A versus 33.2 points (SD 10.1) in approach B [means (SD); P 0.49].	Because approach B included the option for face-to-face or virtual attendance, we cannot conclude that the method of delivery alone influenced the outcomes. There was no control group. Students in same med school, same year but 2 cohorts. Not sure if this approach would work for complex topics.	Both approaches are feasible for synchronous delivery to students located at local and distant sites, either face to face or virtual. Either approach could be adopted by educators interested in integrating LM into their clinical curriculum, with selection to be done based on the instructor or student preference, and/or technical and/or time resources. In addition, using our previously published f…
Rüllmann N, Lee U, Klein K, Malzkorn B, Mayatepek E, Schneider M, Döing C. Virtual auscultation course for medical students via video chat in times of COVID-19. GMS J. Med. Educ. 2020; 37(7).	Oct 2020	Germany	unclear Covid-19 "lockdown phase" 2020?	Examination of a virtual auscultation course by video chat introduced due to Covid-19 to mitigate the lack of on-site practical training, using video chat as a synchronous format.	n=72, 13 sessions, with 6-7 participants for 2hrs.	none	Qualitative Likert self-assessment survey. Peer-teaching course designed by medical students, supervised by cardiologists.	None	Weekly, after hour sessions, Medical Faculty of the Heinrich Heine University Dusseldorf, Germany	Final year students in practical training and undergraduate students completing an internship preparatory course.	MS teams, Weekly, 2h, after hour, webinars for undergrads and final year students = elective virtual course. Case-based ppt presentations with audio heart sounds, diagnosis and treatment discussions, 6/7 students supervised by cardiologist.	Sessions fully booked = demand. Likert best score = 1. Media was appropriate 1.2 (SD 0.5) n=63. High level of satisfaction 1.2 (SD 0.5) n=64.	Good recognition of heart sounds 1.7 (SD 0.7) n=64.	Sporadic technical problems with image and sound quality. Voluntary nature = after hours. Quick design and implementation due to Covid-19 = data trends. Time constraints limited data collection for assessment. Limited patient contact. Missing own use of stethoscope.	Integrate into regular curriculum to support auscultation learning as patient experience is limited. Time constraints did not allow formal assessment of online learning but positive reception justifies continuation of online learning RCT.
Zottmann JM, Horrer A, Chouchane A, Huber J, Heuser S, Iwaki L, … Weidenbusch M. Isn’t here just there without a “t” - to what extent can digital Clinical Case Discussions compensate for the absence of face-to-face teaching? GMS J. Med. Educ. 2020; 37(7). https://doi.org/10.3205/zma001392	Dec 2020	Germany	first half of 2020 (clinical base year, 6th and 7th semester)	To develop digital case-based teaching formats under expert supervision to be used as a substitute for practical bedside teaching, where the focus is on teaching clinical reasoning skill.	n=49 (took the survey); n=206 in course	None	Qualitative survey. dCCD (digital clinical case discussion) are interactive, case-based, supervised teaching (student moderator) to develop clinical reasoning skill. Cases from NEJM. dCCDs by zoom. To promote active learning, students required to take notes, send a draft assessment to the moderator, breakout rooms to discuss Dx, session evaluation. Student moderator encouraged interactivity = ask…	None.	Medical students of LMU and TU Munich	6/7th yr (clinical base) medical students at LMU and TU Munich.	Teaching format of Clinical Case Discussion (CCD) was digitised and implemented as dCCD in their respective curricula. Case discussions were realised as videoconferences using Zoom, led by a student moderator, and took place under the supervision of a board certified clinician. students were required to take notes on the case presentation. After a short pause for reflection, all students sent a d…	The final course evaluation (n=49) showed a high acceptance of the teaching format. The students felt that they had learned effectively by participating in dCCDs (M=4.31; SD=1.37). The majority of the students indicated that they would recommend this course to their fellow students (M=4.23; SD=1.62). The technology (sound, video, presentation) of dCCDs worked reliably in the opinion of 85% of the…	None	Technical problems were mentioned, these were mostly connectivity issues. "Zoom fatigue" was reported and lack of comparative digital courses.	Virtual CBL is generally well accepted by medical students. Students found virtual at least as informative as face-face and the majority thought they would have profited more from a face-to-face course. Suggest including a comparison (control digital course).
Taurines R, Radtke F, Romanos M, König S. Using real patients in e-learning: case-based online training in child and adolescent psychiatry. GMS J. Med. Educ. 2020; 37(7).	Dec 2020	Germany	unclear Covid-19 "lockdown phase" 2020?	The aim of the online training was to enhance students’ existing theoretical knowledge and to develop their clinical reasoning skills in common psychiatric disorders that affect children.	N=23	None	Qualitative survey. 1) CaseTrain (blended online learning platform) of real cases with audio/video of interviews with patients and parents/caregivers (history, exploration of phychopathological aspects of case, behavioural features, treatment during therapy) = 10 to 40 minutes. 2) Web conferences 45 min, small group case discussion with a specialist. This was an online discussion with specialist …	None.	Medical students from Würzburg University	Fifth year medical students of a six-year degree course in human medicine	Asynchronous: Students were provided digital material via the local learning platform WueCampus including audio and video as well as excerpts of the patients’ charts such as their history and the clinical presentation of the disorder. Synchronous: Students attended web conferences of 45 minutes’ duration on each case in small groups with a specialist or consultant in child psychiatry/child psycho…	Student Feedback: positive for patient experience during covid, deeper insight into psychiatry, learning from role models, videos too long. Teachers feedback = success depended on student active participation, reduce group size, introduce role play, scarce technical issues. Likert best score = 1. Materials and media 1.4+/-0.6, Learnt a lot 1.4 +/-0.8, Ask question with staff 1.1 +/-0.5. Second pl…	None	Quick transition to online, no control, no performance data. Unsure of what extent student prejudice may be reduced through online course if it replaces face-to-face contact.	Case-based online training for childhood psychiatric conditions for 5th year medical students may continue to be a useful options post-pandemic, complementing F2F lectures.
Vedi N, Dulloo P. Students' perception and learning on case based teaching in anatomy and physiology: An e-learning approach. J Adv Med Educ Prof. 2021;9(1): 8-17.	Jan 2021	India	Aug 2017-July 2018 and Aug 2018-July 2019	To expose pre-clinical students to prospective real life situation for physiology and anatomy subjects by contemporary case-based learning method. The perception and learning outcome of those students were assessed for this newer approach of teaching learning strategy.	Aug 2017-July 2018 (n = 43) and Aug 2018- July 2019 (n = 41)	Yes. GROUP A - No CBL: 2017-2018 (n=150-43), 2018-2019 (n=150-41). Note: Group A pre-test 27.56 and Group B pre-test 31.63	Non-randomized Interventional study (cohort), GROUP A - google group CBL, 8-10 students for 6 sessions (n = 4 2018, n = 2 2019) , student leader elected who communicated with instructor by email, instructor emailed case, lectures on topic voluntary, student leader initiated discussion, compiled and sent response, instructor sent feedback. Examined effectiveness of CBL, eLearning platform google g…	None.	Sumandeep Vidyapeeth University, pre-clinical medicine	First year medical students, pre-clinical anatomy and physiology component	CBL using google groups with student leader and instructor support via email, group worked on case online and sent answer for instructor feedback	Benefits: leadership, knowledge, self-directed learning skills SDL. Challenges: scope for upgrading before, during and after intervention	GROUP A (no CBL) vs B (eCBL) pre and post MCQ after every case showed improvement. A 37.2 vs B 41.78 p<0.0416	Study in only one institution, the CBL group had higher pre test scores (no equal baseline between groups), voluntary enrolment of students may lead to bias, short term outcomes measured only.	Conclusions: eCBL increased medical student learning compared to traditional lectures, and helped students develop both a self-directed and a team-based approach to learning.
Dawson JQ, Ching G, Huynh, H. Lessons in implementing virtual case-based learning. Med Educ. 2021;55: 662-662.	March 2021	Canada	March 2020-June 2020	An online survey following the UBC medical school transition to virtual CBL was carried out in order to determine the effectiveness of this alternative format of CBL and its associated challenges	n = 576 both 1st and 2nd year medical students and n = 72 CBL tutors	None	Retrospective cohort, online survey for students and tutors on strengths, weaknesses and improvements for future with a thematic analysis. This was an experimental transition from in-person to virtual CBL due to COVID-19 Public Health Orders. Their literature search revealed only one reference to effectiveness of online learning in medical education.	None.	University of British Columbia, medical undergraduate program	51/288 (18%) first year medical students, 45/288 (16%) second year medical students, 29/36 (81%) first year CBL tutors, 25/36 (69%) second year CBL tutors	Video-based group discussion, no other details about cases or CBL definition	Benefits: (students and tutors in both years) - better work-life balance, technology enhanced collaboration, improved facilitation, better learning environment; Challenges: (students and tutors in both years) - technology issues (no white board), distracted learning (home, social media), facilitation difficulties (no body language). Experience outcomes - 49% students and 60% tutor rated the onlin…	No student performance outcomes measured.	No control group. Control was previous in-person experience before COVID-19. Low student response rate. No student performance data.	Conclusions: There is not enough description of study methods to repeat the study using the mode of online delivery, the technology used and survey questions. This is a preliminary observational study in one institution with a low student response rate. More data is needed.
Chadha N, Fredrick D, Malbari A, Hojsak J. A Virtual Clinical Reasoning Case for Medical Students Using an Ophthalmology Model: A Case of Red Eye. MedEdPORTAL. 2021; 17, 11117–11117.	March 2021	USA	four identical single sessions in 2020	Designed a red eye clinical reasoning case for preclinical medical students which can be delivered virtually using video conference software, such as Zoom.	n=94 (out of 140…some students with connectivity issues or absences), entire first year class. Pre-test N=94/140; Post-test N=73/140; Survey N=36/39	none	Quantitative and qualitative pre-test/post-test and survey. Pre-reading, pre-test, ZOOM large group 90 min red eye clinical reasoning workshop led by content experts/cofacilitators with faculty guide, BREAKOUT ROOMS small groups of 2-4 for Hx, Dx, Tx on shared google doc, ZOOM review of shared google doc and wrap up, post-test.	none	Arts and Science of Medicine, Icahn School of Medicine at Mount Sinai, NY USA	first year pre-clinical medical students	n=94 large group workshop, small groups N=2-4 in breakout rooms to develop Hx, Dx, Tx plans, large group wrap up and questions.	favorable ratings (4/5 out of 5) for session = 86%, virtual format 83%, future use 69%.	Statistically significant scores improved from 57% to 70% in knowledge gains.	some technical challenges (breakout room and poll failure, connectivity issues = reduced response rate), variability in faculty comfort using zoom, data collection limited due to technical challenges and time constraints.	Virtual clinical reasoning case on red eye was successful for knowledge gains and student satisfaction and can be modified for future use to enhance preclinical med ed. Recommend administration assistance with preparation for Zoom.
Mukhopadhyay S, Joshi D, Goel G, Singhai A, Kapoor N. Evolution of pathology teaching for MBBS students during COVID-19 pandemic lockdown: Moving from a real to a virtual classroom. Indian J Pathol Microbiol. 2021;64(3): 524–527.	Sept 2021	India	unclear Covid-19 "lockdown phase" 2020?	To describe the experience of shifting from a real to a virtual classroom during the lockdown phase.	n= 96 students, divided into small groups of 16 students, n = 59 (61.5%) responded to survey.	None	Mixed method. Pre and post CBL MCQ and survey. This was a descriptive observational study.	None.	India MBBS students from Madhya Pradesh	pathology undergraduate students	Exposed to the same CBL video and learning material. To analyze the cases, the students were encouraged to probe the faculty for further clinical history or specific features and ask for special laboratory tests by putting their queries on the Google Classroom stream in their online groups. Laboratory test details, gross photomicrographs of surgical specimens, and histology slides pertaining to t…	A prevalidated 5 point Likert scale questionnaire with 13 questions covering logistics, content and methodology of classes, CBL, and students perspective on online teaching as a learning platform and two columns for suggestions and comments was administered to the students. Good attendance to online CBL and 85% responses in affirmation of its efficacy. A sizable number of students(~42.8%) experie…	Outcome data on formative assessment of the students where a significant rise was noted in the percentage of students giving correct responses after the case‑based discussion (77.03% vs. 73.3%, P = 0.03, paired t‑test statistically significant) compared to the test administered before.	Limited results and detail of questions and study design methods. There is not enough description of study methods to repeat the study: mode of online delivery, technology used and the survey questions. This is a preliminary observational study in one institution. More data is needed.	Conclusions: The use of a virtual classroom has proved to be an efficient method for continuing teaching of Pathology to MBBS students in times of lockdown when face‑to‑face conventional teaching was not possible. The experience indicated that in the future a judicious mixture of traditional and online classes may be a more effective educational design.
Rüllmann N, Hirtz R, Lee U, Klein K, Mayatepek E, Malzkorn B, Döing C. Virtual auscultation course via video chat in times of COVID-19 improves cardiac auscultation skills compared to literature self-study in third-year medical students: a prospective randomized controlled cross-over study. GMS J. Med. Educ. 2022; 39(2).	Jan 2022	Germany	2021/2022, unsure	To determine if participation in VAC allows for better description of heart sounds, diagnostic accuracy, id of point of maximal intensity, and increased satisfaction and confidence compared to literature self-study (SST).	N=60; n=27 (VAC, SAM, SST); n=28 (SST, SAM, VAC)	n=28 (SST, SAM, VAC)	Prospective randomized cross-over study: 3 X 90 min auscultation sessions in different orders (see previous). VAC led by student facilitator in CBL model. Materials supervised by cardiologist. Students assessed before and after each session. Student evaluations of satisfaction and confidence after each session.	None	Medical Faculty of the Heinrich Heine University Dusseldorf, Germany	third year medical students	VAC said to be modeled as CBL with student facilitator but no description of session or group size. Auscultation sounds presented through CBL.	Student satisfaction increased after VAC compared to SST (in some sessions). Student satisfaction same after SAM. Student confidence increased after VAC. Student confidence same after SAM.	Knowledge tests (description of sounds and Dx) better after VAC/SST, after SAM, and after SST/VAC. No difference in PMI. Best to do VAC first!	No assessment of transfer to real patient skills, no assessment of long-term retention, no supervision of VAV/SST learning, may not have been powered to see subtle differences in learning.	First study to demonstrate superior auscultation training with VAC (sound description, Dx, satisfaction and confidence) after one week on a simulator when compared to literature self-study group. Continue to use after Covid-19 restrictions lifted.
Osei A, Paz CG, Stuparich M, Racataian-Gavan R, Nelms L, Suliman Y, … Bajwa M. Screening for Toxic Stress Response and Buffering Factors: A Case-Based, Trauma-Informed Approach to Health Equity. MedEdPORTAL. 2022;18, 11224–11224.	March 2022	USA	single session in 2020, 3 month follow up	To introduce second year medical students to a case-based method using a template-based screening and application of toxic stress buffering factors, and resiliency-fostering tools to address health disparities and inequities with a trauma-informed care approach.	n=64 (out of 65)	none	30 min online learning module, 30-60 min online small group case discussions with trained facilitators using a guide, 20 min large group wrap up.	Kirkpatrick learning theory	University of California, Riverside, School of Medicine	second year medical students	N=64 large group students given online clinical case studies 24hrs prior to small group discussion (not sure of size) to discuss ACE Hx, Sx, Tx with trained facilitator (Faculty member or 4th yr medical student). Students completed synchronous live virtual discussion of case then returned to large group to report findings.	pre and post agreement with achievement of objectives (define ACE 22-76%, describe ACE 33-89%, screen 9-75%, identify buffering 17-89%, resiliency tools 6-56%). pre and post test self-reported knowledge gains (define ACE 14-49%, describe ACE 21-58%, screen 6-48%, identify buffering 11-57%, resiliency tools 4-36%). At 3 months application of knowledge assessed (screened 19%, 43% identified bufferi…	None	student self-reporting knowledge gains, lack of time for discussion, trained facilitators only from FM and pediatrics. 3 point Likert scale used. Limited experience with patients due to Covid-19.	Implementing this case-based curriculum in TIC increased opportunities for equitable health in patient encounters by providing students with skills to screen for toxic stress, buffering, and tools which will be important post Covid-19.
